# Supplementary material for: 2-DG Regulates Immune Imbalance on the Titanium Surface after Debridement
Source: Int J Mol Sci. 2023 Jul 13;24(14):11431. doi: 10.3390/ijms241411431 (PMC10380309; doi:10.3390/ijms241411431)
Supplement: Supplementary file 1 [file ijms-24-11431-s001.zip]

Archive with 1 entries (1 files):
- ijms-2369605-supplementary.pdf
